# Supplementary material for: The Effect of Hydrogen on Plastic Anisotropy of Mg and α-Ti/Zr from First-Principles Calculations
Source: Materials (Basel). 2023 Apr 11;16(8):3016. doi: 10.3390/ma16083016 (PMC10143018; doi:10.3390/ma16083016)
Supplement: Supplementary file 1 [file materials-16-03016-s001.zip]

Archive with 1 entries (1 files):
- materials-2312008-supplementary.pdf
